# Supplementary material for: The Heterogeneous Habitat of Taiga Forests Changes the Soil Microbial Functional Diversity
Source: Microorganisms. 2024 May 10;12(5):959. doi: 10.3390/microorganisms12050959 (PMC11124070; doi:10.3390/microorganisms12050959)
Supplement: Supplementary file 1 [file microorganisms-12-00959-s001.zip]

Archive with 1 entries (1 files):
- microorganisms-2983797-supplementary.pdf
